# Supplementary material for: Aesthetic experiences and flourishing in science: A four-country study
Source: Front Psychol. 2022 Aug 9;13:923940. doi: 10.3389/fpsyg.2022.923940 (PMC9396270; doi:10.3389/fpsyg.2022.923940)
Supplement: Supplementary file 1 [file Table_1.XLSX]

## Sheet: Descriptives Table
		Factoral loadings
	Beauty
	I felt pleased by encountering symmetry in scientific equations, model, or data	0.6448
	I felt pleased by the elegance of a scientific object (i.e., equation, model, experiment, etc.)	0.7122
	I felt surprised by discovering a hidden order or deeper systems underlying phenomenon I was researching	0.7243
	I felt a sense of clarity as I saw how things fit together	0.7088
	Wonder
	Thinking about a scientific problem kept me awake at night	0.4408
	I felt my research opened up new mysteries for me to explore	0.6591
	I felt a sense of almost childlike delight or joy during my work	0.6501
	I felt grateful for learning something new	0.6026
	Awe
	I felt my sense of self become somehow smaller in the face of what I was researching	0.4624
	I felt that I was in the presence of something grand	0.6887
	I felt a sense of reverence or respect about the things I was discovering	0.688
	I was thrilled by a new insight	0.7306
	Work and Well-Being in Science: An International Study (2021). All Likert items are scored from 1 = "never", 2 = "rarely", 3 = "a few times a year", 4 = "a few times a month" to 5 "weekly or more" (N = 3,061).
	Exploratory factor analysis with one retained factor and an Eigenvalue of 5.05; loadings after oblique rotations.
